# Supplementary material for: Oxidative Balance Score Calculated Using Different Methods and Its Associations with Colorectal Cancer Risk
Source: Nutrients. 2025 Feb 14;17(4):679. doi: 10.3390/nu17040679 (PMC11858281; doi:10.3390/nu17040679)
Supplement: Supplementary file 1 [file nutrients-17-00679-s001.zip]

Archive with 1 entries (1 files):
- nutrients-3443117-supplementary.pdf
